# Supplementary material for: Reversible GABAergic dysfunction involved in hippocampal hyperactivity predicts early-stage Alzheimer disease in a mouse model
Source: Alzheimers Res Ther. 2021 Jun 14;13:114. doi: 10.1186/s13195-021-00859-8 (PMC8204558; doi:10.1186/s13195-021-00859-8)
Supplement: Supplementary file 2 — Additional file 2: Supplementary Table S1. [file 13195_2021_859_MOESM2_ESM.xlsx]

## Sheet: Sheet2
Figure number	Test	n		Descriptive stats		P value	Degrees of freedom & F/t/z/R/etc value
		Value	Define	Report	Value
1B 2.5m (up)	Two-way ANOVA (with Geisser-Greenhouse correction)/ Bonferroni's multiple comparision test	5,5	mice/group	mean ± SEM	baseline:3.684±0.9582,3.894±0.2458 context:65.19±8.445,39.62±13.15 new context:16.30±3.265,11.05±6.111 cued test:74.26±5.842,65.60±11.57	baseline: FAD vs. WT >0.9999, context: FAD vs. WT 0.5878, new context FAD vs. WT >0.9999, cued test FAD vs. WT >0.9999	F (1, 8) = 2.744 P=0.1362 (genotype), F (1.871, 14.97) = 36.82 P<0.0001 (session), F (3, 24) = 1.157 P=0.3467 (interaction)
1B 4.5m (down)	Two-way ANOVA (with Geisser-Greenhouse correction)/ Bonferroni's multiple comparision test	5,5	mice/group	mean ± SEM	baseline:2.634±2.180,0.1400±0.1400 context:71.14±5.052,51.08±2.764 new context:16.33±3.971,14.81±4.455 cued test:50.95±11.69,51.80±11.47	baseline: FAD vs. WT >0.9999, context: FAD vs. WT 0.0497, new context FAD vs. WT >0.9999, cued test FAD vs. WT >0.9999	F (1, 8) = 1.566 P=0.2461 (genotype), F (1.497, 11.98) = 37.99 P<0.0001 (session), F (3, 24) = 0.3572 (interaction)
1D	Two-way ANOVA / Sidak‘s multiple comparision test	5,4	mice/group	mean ± SEM	2.5 mon:-0.2947±0.06964,0.3799±0.1015 5.5 mon:0.6946±0.09404,0.1174±0.03336	2.5 mon: FAD vs. WT <0.0001, 5.5 mon FAD vs. WT 0.0004	F (1, 7) = 0.4913 P=0.5060 (genotype), F (1, 7) = 15.77 P=0.0054 (age), F (1, 7) = 46.77 P=0.0002 (interaction)
1E	Two-way ANOVA / Sidak's multiple comparision test	5,4	mice/group	mean ± SEM	2.5 mon:-0.07840±0.2155,0.5393±0.1109 5.5 mon:-0.4980±0.1793,0.2175±0.1586	2.5 mon: FAD vs. WT 0.0591, 5.5 mon FAD vs. WT 0.0280	F (1, 7) = 8.536 P=0.0223 (genotype), F (1, 7) = 10.62 P=0.0139 (age), F (1, 7) = 0.1851 P=0.6800 (interaction)
1H	Mann-Whitney test	27,22	cells/group	mean ± SEM	WT 0.168±0.05098 FAD 0.3033±0.07040	P=0.038	U(47)=194
1I	Unpaired t test	27,22	cells/group	mean ± SEM	WT -66.57±0.8352 FAD -67.25±0.8403	P=0.5716	t(47)=0.5686
1J	Unpaired t test (with Welch's correction)	23,22	cells/group	mean ± SEM	WT 88.56±3.020 FAD 90.72±1.810	P=0.5430	t(35.81)=0.6142
1K	Unpaired t test (with Welch's correction)	23,22	cells/group	mean ± SEM	WT 1.540±0.1200 FAD 1.416±2.026	P=0.3432	t(40.99)=0.9589
2B	Unpaired t test	14,14	cells/group	mean ± SEM	WT 13.72±0.4906 FAD 15.47±0.4645	P=0.0153	t(26)=2.596
2C	Mann-Whitney test	14,14	cells/group	mean ± SEM	WT 0.2071±0.05995 FAD 0.4148±0.1102	P=0.0301	U(26)=51
2F	Mixed-effects analysis(REML) / Bonferroni's multiple comparision test	12,10	cells/group	mean ± SEM	10:14.672±3.898,6.881±1.07,20:26.981±5.441,14.011±3.663,30:60.645±13.195,25.815±7.809,40:91.019±18.943,44.862±18.732,50:128.425±25.286,59.633±21.641,60:153.645±30.762,69.358±21.969,70:173.303±33.781,89.941±24.668,80:194.092±37.966,104.788±23.538,90:211.509±41.79,118.214±28.879,100:248.663±48.793,140.248±29.614	10: FAD vs. WT 0.8527, 20: FAD vs. WT 0.6427, 30: FAD vs. WT 0.3603, 40: FAD vs. WT 0.9869, 50: FAD vs. WT 0.5279, 60: FAD vs. WT 0.3898, 70: FAD vs. WT 0.6177, 80: FAD vs. WT 0.6238, 90: FAD vs. WT 0.8339, 100: FAD vs. WT 0.7538	F (1, 20) = 3.961 P=0.0604 (genotype), F (1.081, 20.42) = 40.07 P<0.0001 (session), F (9, 170) = 3.738 P=0.0003 (interaction)
2G	Unpaired t test	12,10	cells/group	mean ± SEM	WT 2.687±0.4817 FAD 1.497±0.3385	P=0.0663	t(20)=1.942
2H	20:Unpaired t test 50:Unpaired t test 100:Unpaired t test 200:Unpaired t test	17,10	cells/group	mean ± SEM	20:2.178±0.2282,2.845±0.2282, 50:1.743±0.1334,1.821±0.1436, 100:1.520±0.1517,1.426±0.1304; 200:1.209±0.1002,1.088±0.07811	20: P=0.1387, 50: P=0.7105, 100: P=0.6750, 200: P=0.3936	20:t(24)=1.531 50:t(25)=0.3754 100:t(22)=0.4250 150:t(23)=0.8694
3B	Unpaired t test	25,23	cells/group	mean ± SEM	WT 50.57±2.655 FAD 41.37±2.699	P=0.0192	t(46)=2.427
3C	Unpaired t test	25,23	cells/group	mean ± SEM	WT 1.866±0.1739 FAD 2.574±0.2183	P=0.0140	t(46)=2.556
3F	Mixed-effects analysis(REML) / Bonferroni's multiple comparision test	14,17	cells/group	mean ± SEM	10:21.52±3.246,14.50±4.438, 20:63.56±13.96,64.64±26.56, 30:183.0±47.65,131.6±39.08, 40:265.6±49.33,204.1±37.37, 50:298.1±52.68,267.5±37.74, 60:352.7±50.99,296.5±34.27, 70:412.4±45.03,355.1±34.99; 80:549.0±43.79,353.8±34.24, 90:662.2±41.27,386.8±37.57, 100:764.1±25.28,412.6±37.38	10: FAD vs. WT >0.9999, 20: FAD vs. WT >0.9999, 30: FAD vs. WT >0.9999, 40: FAD vs. WT >0.9999, 50: FAD vs. WT >0.9999, 60: FAD vs. WT >0.9999, 70: FAD vs. WT >0.9999, 80: FAD vs. WT 0.0179, 90: FAD vs. WT 0.0004, 100: FAD vs. WT <0.0001	F (1, 29) = 5.574 P=0.0252 (genotype), F (1.621, 38.54) = 140.4 P<0.0001 (session), F (9, 214) = 15.98 P<0.0001 (interaction)
3H	50:Unpaired t test (with Welch's correction) 100:Unpaired t test (with Welch's correction) 200:Unpaired t test	16,15	cells/group	mean ± SEM	50:1.330±0.05003,1.865±0.1457, 100:1.045±0.03354,1.454±0.2256; 200:0.9266±0.03295,1.135±0.06050	50: P=0.0035, 100: P=0.1052, 200: P=0.0044	50:t(14.83)=3.469 100:t(9.398)=1.793 150:t(19)=3.228
3J	SO:Unpaired t test SR:Unpaired t test SLM:Unpaired t test CA3:Unpaired t test DG:Unpaired t test	4,4	slices/group	mean ± SEM	SO:1.001±0.116,0.546±0.157, SR:1.000±0.214,0.472±0.170, SLM:1.001±0.222,0.440±0.036, CA3:0.999±0.115,0.489±0.201, DG:0.999±0.125,0.800±0.210	SO: P=0.0588, SR: P=0.1015, SLM: P=0.0468, CA3: P=0.0703, DG: P= 0.4462	SO:t(6)=2.328 SR:t(6)=0.0588 SLM:t(6)=2.495 CA3:t(6)=2.198 DG:t(6)=0.8150
4C	T:Unpaired t test P1:Unpaired t test P2:Unpaired t test	5,5	mice/group	mean ± SEM	T:1.000±0.072.8,0.7581±0.1607 P1:1.000±0.1177,0.3954±0.09499 P2:1.000±0.1120,0.3221±0.08003	T:P=0.2070 P1:P=0.0040 P2:P=0.0012	T:t(8)=1.373 P1:t(8)=3.997 P2:t(8)=4.923
4D
4E	T:Unpaired t test P1:Unpaired t test P2:Unpaired t test	3,3	mice/group	mean ± SEM	T:1.000±0.01918,0.9142±0.1906 P1:1.000±0.2106,0.7428±0.1464 P2:1.000±0.1534,0.4755±0.09127	T:P=0.6744 P1:P=0.3726 P2:P=0.0424	T:t(4)=0.6774 P1:t(4)=1.003 P2:t(4)=2.939
4F	T:Unpaired t test P1:Unpaired t test P2:Unpaired t test	3,3	mice/group	mean ± SEM	T:1.000±0.06877,0.9684±0.1713 P1:1.000±0.2472,0.6866±0.1641 P2:1.000±0.1862,0.9709±0.2632	T:P=0.8328 P1:P=0.3504 P2:P=0.9323	T:t(4)=0.2253 P1:t(4)=1.056 P2:t(4)=0.09039
4G	2 min:Unpaired t test 3 min:Unpaired t test (with Welch's correction)	5,8	cells/group	mean ± SEM	2min:WT 0.5824±0.2036 FAD 1.347±0.2030 3min:WT 0.5469±0.1406 FAD 1.153±0.3101	2 min:P=0.0289 3 min:P=0.1070	2 min:t(11)=2.511 3 min:t(9.475)=1.780
5B	Two-way ANOVA (with Geisser-Greenhouse correction)/ Bonferroni's multiple comparision test	3,4	mice/group	mean ± SEM	baseline:0.413±0.413,0.000±0.000 context:21.667±8.306,41.643±12.890 new context:2.350±2.072,12.740±9.770 cued test:61.203±13.149,60.330±7.747	baseline: GBX vs. NS 0.8889, context: GBX vs. NS 0.6869, new context GBX vs. NS 0.8415, cued test GBX vs. NS >0.9999	F (1, 5) = 0.6876 P=0.4448 (genotype), F (2.328, 11.64) = 28.46 P<0.0001 (session), F (3, 15) = 0.9405 P=0.4457 (interaction)
5C	Unpaired t test	3,4	mice/group	mean ± SEM	NS:68.20±21.20 GBX:77.59±8.755	P=0.6667	t(5)=0.4571
5D	Unpaired t test	3,4	mice/group	mean ± SEM	NS:-0.3198±0.07977 GBX:0.02880±0.08263	P=0.0321	t(5)=2.945
5E	Unpaired t test	3,4	mice/group	mean ± SEM	NS:-0.1441±0.1618 GBX:-0.09526±0.2228	P=0.8755	t(5)=0.1648
