# Supplementary material for: Reversible GABAergic dysfunction involved in hippocampal hyperactivity predicts early-stage Alzheimer disease in a mouse model
Source: Alzheimers Res Ther. 2021 Jun 14;13:114. doi: 10.1186/s13195-021-00859-8 (PMC8204558; doi:10.1186/s13195-021-00859-8)
Supplement: Supplementary file 3 — Additional file 3: Supplementary Table S2. [file 13195_2021_859_MOESM3_ESM.xlsx]

## Sheet: Sheet1
	Figure statistics
Figure number	Figure content	Statistic method	t	Statistic results	Significant different?	Number of each group	Data of every mouse	Average	SD	SEM
Figure 5C	Exploration time	Unpaired student's t-test	t(5)=0.4571	p=0.6667	No	FAD+NS: n=3 FAD+GBX: n=4	FAD+NS: 47.08, 46.92, 110.6 FAD+GBX: 65.8, 99.44, 61.32, 83.8	FAD+NS: 68.20 FAD+GBX: 77.59	FAD+NS: 36.72 FAD+GBX: 17.51	FAD+NS: 21.20 FAD+GBX: 8.755
Figure 5D	Index (old vs. recent)	Unpaired student's t-test	t(5)=2.945	p=0.0321	Yes	FAD+NS: n=3 FAD+GBX: n=4	FAD+NS: -.046, -0.32, -0.18 FAD+GBX: 0.09, 0.18, -0.21, 0.05	FAD+NS: -0.3198 FAD+GBX: 0.02880	FAD+NS: 0.1382 FAD+GBX: 0.1653	FAD+NS: 0.07977 FAD+GBX: 0.08263
Figure 5E	Index (displaced vs. stationary)	Unpaired student's t-test	t(5)=0.1648	p=0.8755	No	FAD+NS: n=3 FAD+GBX: n=4	FAD+NS: -0.46, 0.08, -0.05 FAD+GBX: -0.40, 0.51, -0.04, -0.46	FAD+NS: -0.1441 FAD+GBX: -0.09526	FAD+NS: 0.2802 FAD+GBX: 0.4455	FAD+NS: 0.1618 FAD+GBX: 0.2228
